# Supplementary material for: Effect of Aging on the Immune Response to Core Vaccines in Senior and Geriatric Dogs
Source: Vet Sci. 2023 Jun 23;10(7):412. doi: 10.3390/vetsci10070412 (PMC10385316; doi:10.3390/vetsci10070412)
Supplement: Supplementary file 1 [file vetsci-10-00412-s001.zip]

Archive with 1 entries (1 files):
- vetsci-2426217-supplementary.pdf
